# Supplementary material for: Clinical experience of genome-wide non-invasive prenatal testing as a first-tier screening test in a cohort of 59,771 pregnancies
Source: PLoS One. 2025 Aug 18;20(8):e0329463. doi: 10.1371/journal.pone.0329463 (PMC12360580; doi:10.1371/journal.pone.0329463)
Supplement: S1 Table — (XLSX) [file pone.0329463.s001.xlsx]

## Sheet: Sheet1
	S1 Table. False-positive cases of trisomy 21, 18 and 13. NIPT: non-invasive prenatal test; MA: maternal age (years); GA: gestational age (weeks); BMI: body mass index; T: trisomy; AF: amniotic fluid; CB: cord blood; del: deletion.
	Case	NIPT result	MA (y)	GA (w)	BMI	Fetus number	Diagnostic test result	Pregnancy outcome
	1	T21	26	16+3	17	1		Live born, no congenital anomalies
	2	T21	35	12+0	23.67	1	AF: normal	Live born, no congenital anomalies
	3	T21	35	12+4	20.65	2		Live born, no congenital anomalies
	4	T21	30	13+3	19.94	1	AF: normal	Live born, no congenital anomalies
	5	T21	34	17+3	22.98	1	AF: normal	Live born, no congenital anomalies
	6	T21	35	12+1	19.48	1		Live born, no congenital anomalies
	7	T21	34	17+0	19.35	1	AF: normal	Live born, no congenital anomalies
	8	T21	37	17+6	25.61	1		Live born, no congenital anomalies
	9	T21	34	16+6	20.86	1	AF: normal
	10	T21	42	14+5	24.24	1		Live born, no congenital anomalies
	11	T21	21	17+1	17.87	1	AF: normal	Live born, no congenital anomalies
	1	T18	31	12+4	23.62	1	AF: normal	Live born, no congenital anomalies
	2	T18	22	17+2	17.36	1	CB: normal
	3	T18	18	17+2	18.44	1	AF: normal	Live born, right ectopic kidney
	4	T18	36	14+3	25.8	1		Live born, no congenital anomalies
	5	T18	35	12+6	17.43	2	AF: normal	Live born, no congenital anomalies
	6	T18	32	16+5	19.87	1		Live born, no congenital anomalies
	7	T18	31	17+0	20.19	1	AF: normal	Live born, no congenital anomalies
	8	T18	28	16+0	16.9	1		Live born, no congenital anomalies
	9	T18	35	12+4	19.14	1	AF: normal
	10	T18	24	17+3	18.76	1	AF: del 18q21.32-q23	Premature birth and stillbirth
	11	T18	40	14+3	24.89	1		Live born, no congenital anomalies
	12	T18	28	12+0	21.23	1	AF: normal	Live born, no congenital anomalies
	13	T18	32	13+3	20.11	1	AF: 47,XYY[6]/46,XY[94]	Live born, no congenital anomalies
	14	T18	36	13+1	21.08	1	AF: normal
	15	T18	29	17+0	19.74	1	AF: normal
	16	T18	32	17+2	19.82	1	AF: normal	Live born, no congenital anomalies
	17	T18	35	17+0	23.01	1	AF: normal	Live born, no congenital anomalies
	18	T18	28	13+2	25.54	1	AF: normal
	19	T18	30	17+0	30.12	1	AF: normal	Live born, no congenital anomalies
	20	T18	29	17+0	20.59	1	AF: normal	Live born, no congenital anomalies
	21	T18	29	19+3	20.95	1	AF: normal
	22	T18	30	17+3	24.16	1	AF: normal	Live born, no congenital anomalies
	23	T18	23	17+2	21.5	1	AF: normal	Live born, no congenital anomalies
	1	T13	30	17+0	23.06	2		Live born, no congenital anomalies
	2	T13	35	16+0	20.12	1		Live born, no congenital anomalies
	3	T13	30	13+4	26.55	1	AF: normal	Live born, no congenital anomalies
	4	T13	19	18+2	17.57	1	AF: normal	Live born, no congenital anomalies
	5	T13	28	18+4	21.86	1	AF: normal
	6	T13	32	17+1	16.72	1		Live born, no congenital anomalies
	7	T13	35	26+0	25.18	1	AF: normal	Live born, no congenital anomalies
	8	T13	27	13+0	22.23	1	AF: normal	Live born, no congenital anomalies
	9	T13	29	17+0	18.82	1	AF: normal	Live born, no congenital anomalies
	10	T13	37	19+6	20.99	1		Live born, no congenital anomalies
	11	T13	28	12+0	19.67	1	AF: normal	Live born, no congenital anomalies
	12	T13	34	17+1	26.21	1		Live born, no congenital anomalies
	13	T13	26	15+6	18.09	1		Live born, no congenital anomalies
	14	T13	29	16+0	22.17	1		Live born, no congenital anomalies
	15	T13	26	17+1	26.39	1	AF: normal	Live born, no congenital anomalies
	16	T13	29	13+3	19.65	1	AF: normal	Live born, no congenital anomalies
	17	T13	32	17+0	20.51	1		Live born, no congenital anomalies
	18	T13	30	13+0	17.87	1	AF: normal	Live born, no congenital anomalies
	19	T13	31	33+1	22.85	1	CB: normal	Live born, no congenital anomalies
	20	T13	28	23+0	23.56	1	AF: normal	Live born, no congenital anomalies
	21	T13	28	14+4	24.97	1	AF: normal	Live born, no congenital anomalies
	22	T13	26	21+4	25.28	1	AF: normal	Live born, no congenital anomalies
	23	T13	28	17+0	17.99	1	AF: normal	Live born, no congenital anomalies
	24	T13	21	17+0	19.91	1	AF: normal
	25	T13	35	12+0	26.71	1	AF: normal	Live born, no congenital anomalies
	26	T13	20	17+0	16.31	1	AF: normal	Live born, no congenital anomalies
