# Supplementary material for: Clinical experience of genome-wide non-invasive prenatal testing as a first-tier screening test in a cohort of 59,771 pregnancies
Source: PLoS One. 2025 Aug 18;20(8):e0329463. doi: 10.1371/journal.pone.0329463 (PMC12360580; doi:10.1371/journal.pone.0329463)
Supplement: S2 Table — (XLSX) [file pone.0329463.s002.xlsx]

## Sheet: Sheet1
	S2 Table. False-negative cases of NIPT. NIPT: non-invasive prenatal test; MA: maternal age (years); GA: gestational age (weeks); BMI: body mass index; FN: false negative; T: trisomy; AF: amniotic fluid; CB: cord blood; FT: fetal tissue; del: deletion; dup: duplication; P/LP: pathogenic/likely pathogenic; CPM: confined placental mosaicism.
	Case	NIPT result (Z-score of chromosome X)	MA (y)	GA (w)	BMI	Fetus number	Diagnostic test result	Classification of CNVs	Pregnancy outcome	Possible explanation FN
	1	Low-risk	30	18+5	27.36	1	AF: del 3q22.1-q25.31	P/LP		No explanation found
	2	Low-risk	32	17+1	26.46	1	AF: del 5p15.33-p14.1	P/LP		No explanation found
	3	Low-risk	27	18+3	20.38	1	CB: del 5q23.1-q23.3	P/LP	Premature birth and stillbirth	No explanation found
	4	Low-risk	28	18+3	22.52	1	AF: dup 6q23.3-q26	P/LP		No explanation found
	5	Low-risk	32	25+3	21.48	1	AF: dup 7q36.2-q36.3	P/LP	Live born, no congenital anomalies	No explanation found
	6	Low-risk	34	12+2	24.95	1	AF: dup 8p23.3-p23.1	P/LP	Premature birth and stillbirth	low fetal fraction
	7	Low-risk	41	12+6	24.14	1	AF: del 13q33.1-q34	P/LP		low fetal fraction
	8	Low-risk	36	20+5	20.04	1	AF: 46,XN,del(18)(q21.3)[19]/46,XN[81]	P/LP		low-level fetal mosaicism
	9	Low-risk	28	17+1	22.01	1	AF: del 21q21.2-q22.11	P/LP	Live born, no congenital anomalies	No explanation found
	10	Low-risk	33	17+1	20.67	1	FT: dup 22q11.1-q13.33	P/LP		No explanation found
	11	Low-risk	36	16	20.83	1	AF: dup Xq11.1-q28	P/LP		No explanation found
	12	Low-risk	39	12+6	23.99	1	AF: 45,X[58]/46,X,idic(X)(p11.2)[42]		Premature birth and stillbirth	low fetal fraction
	13	T8	29	12+5	19.17	1	AF: 47,XN,+21[5]/46,XN[95]			CPM, low fetal fraction or low-level fetal mosaicism
	14	T18	32	13+3	20.11	1	AF: 47,XYY[6]/46,XY[94]		Live born, no congenital anomalies	CPM or low-level fetal mosaicism
	15	45, X (-21.4)	24	16+6	25.7	1	AF: dup 10p15.3-p12.1	P/LP		CPM or maternal copy number variation
