# Supplementary material for: Clinical experience of genome-wide non-invasive prenatal testing as a first-tier screening test in a cohort of 59,771 pregnancies
Source: PLoS One. 2025 Aug 18;20(8):e0329463. doi: 10.1371/journal.pone.0329463 (PMC12360580; doi:10.1371/journal.pone.0329463)
Supplement: S3 Table — (XLSX) [file pone.0329463.s003.xlsx]

## Sheet: Sheet1
	S3 Table. False-positive cases of sex chromosome aneuploidies. NIPT: non-invasive prenatal test; MA: maternal age (years); GA: gestational age (weeks); BMI: body mass index; AF: amniotic fluid; CB: cord blood; dup: duplication; del: deletion.
	Case	NIPT result (Z-score of chromosome X)	MA (y)	GA (w)	BMI	Fetus number	Diagnostic test result	Pregnancy outcome
	1	45, X (-179.9)	24	16+1	19.68	1	AF: normal	Live born, no congenital anomalies
	2	45, X (-11.7)	29	18+2	22.14	1	AF: normal	Live born, no congenital anomalies
	3	45, X (-35.5)	27	18+0	24.86	1	AF: normal	Live born, no congenital anomalies
	4	45, X (-13.3)	35	12+4	21.64	1	AF: normal	Live born, no congenital anomalies
	5	45, X (-13.4)	30	16+3	20.26	1	AF: normal	Live born, no congenital anomalies
	6	45, X (-11.2)	31	13+1	23.39	1	AF: normal	Live born, no congenital anomalies
	7	45, X (-16.0)	39	12+3	18.43	1	AF: normal	Live born, no congenital anomalies
	8	45, X (-31.5)	28	13+1	19.44	1	AF: normal	Live born, no congenital anomalies
	9	45, X (-26.0)	36	16+3	31.13	1	AF: normal
	10	45, X (-30.5)	30	17+3	21	1	AF: normal	Live born, no congenital anomalies
	11	45, X (-15.9)	35	12+4	19.79	1	AF: normal	Live born, no congenital anomalies
	12	45, X (-22.0)	21	12+5	17.47	1	AF: normal	Live born, no congenital anomalies
	13	45, X (-14.9)	36	20+1	20.69	1	AF: normal	Live born, no congenital anomalies
	14	45, X (-16.2)	25	17+3	22.23	1	AF: normal	Live born, no congenital anomalies
	15	45, X (-21.2)	25	16+1	21.69	1	AF: normal	Live born, no congenital anomalies
	16	45, X (-21.4)	24	16+6	25.7	1	AF: dup 10p15.3-p12.1
	17	45, X (-14.9)	29	13+5	16.49	1	AF: del 4p16.3-p15.2
	18	45, X (-43.2)	32	12+1	18.97	1	AF: normal	Live born, no congenital anomalies
	19	45, X (-30.1)	24	13+5	19.81	1	AF: normal	Live born, no congenital anomalies
	20	45, X (-30.4)	30	21+2	23.2	1	AF: normal	Live born, no congenital anomalies
	21	45, X (-32.6)	28	17+1	22.98	1	AF: normal
	22	45, X (-11.3)	33	17+5	19.14	1	AF: normal
	23	45, X (-154.0)	19	17+4	17.24	1	AF: normal	Live born with congenital anomalies
	24	45, X (-14.9)	30	16+0	17.63	1	AF: normal	Live born, no congenital anomalies
	25	45, X (-13.9)	31	14+2	17.77	1	AF: normal
	26	45, X (-50.7)	33	17+0	21.06	1	AF: normal
	27	45, X (-15.1)	26	18+3	22.48	1	AF: normal	Live born, no congenital anomalies
	28	45, X (-9.4)	25	16+3	20.37	1	AF: normal	Live born, no congenital anomalies
	29	45, X (-10.0)	29	12+5	22.73	1	AF: normal
	30	45, X (-39.0)	27	17+4	19.04	1	AF: normal	Live born, no congenital anomalies
	31	45, X (-15.2)	26	12+6	20.07	1	AF: normal	Live born, no congenital anomalies
	32	45, X (-15.1)	28	12+4	20.56	1	AF: normal	Live born, no congenital anomalies
	33	45, X (-18.2)	28	27+4	29.43	1	CB: normal	Live born, no congenital anomalies
	34	45, X (-66.8)	28	17+2	21.72	1	AF: normal
	35	45, X (-11.0)	29	17+0	22.09	1	AF: normal	Live born, no congenital anomalies
	36	45, X (-81.7)	25	17+0	18.44	1	AF: normal	Live born, no congenital anomalies
	37	45, X (-12.8)	30	12+5	20.42	1	AF: normal	Live born, no congenital anomalies
	38	45, X (-14.0)	30	13+0	18.98	1	AF: normal	Live born, no congenital anomalies
	39	45, X (-24.8)	38	17+0	22.64	1	AF: normal	Live born, no congenital anomalies
	40	45, X (-13.5)	32	14+5	22.07	1	AF: normal	Live born, no congenital anomalies
	41	45, X (-11.0)	33	23+3	23.09	1	AF: normal	Live born, no congenital anomalies
	42	45, X (-17.7)	26	17+0	23.13	1	AF: normal	Live born, no congenital anomalies
	43	45, X (-13.3)	26	17+4	20.69	1	AF: normal
	44	45, X (-165.4)	28	17+0	24.02	1	AF: normal
	45	45, X (-121.9)	27	18+1	26.75	1	AF: normal	Live born, no congenital anomalies
	46	45, X (-14.6)	23	12+5	23.59	1	AF: normal	Live born, no congenital anomalies
	47	45, X (-155.0)	31	18+2	21.02	1	CB: normal	Live born, no congenital anomalies
	48	45, X (-29.4)	26	23+0	21.33	1	AF: normal	Live born, no congenital anomalies
	49	45, X (-11.3)	37	26+4	26.4	1	AF: normal
	50	47, XXX (103.4)	25	22+6	16.35	1	CB: normal
	51	47, XXX (127.6)	27	26+2	21.33	1	CB: normal
	52	47, XXX (15.2)	29	16+3	17.11	1	AF: normal
	53	47, XXX (12.1)	33	16+1	23	1	AF: normal	Live born, no congenital anomalies
	54	47, XXX (128.3)	28	17+3	17.43	1	AF: normal	Live born, no congenital anomalies
	55	47, XXX (11.1)	28	16+4	28.39	1	AF: normal	Live born, no congenital anomalies
	56	47, XXX (141.2)	19	17+0	18.11	1	AF: normal	Live born, no congenital anomalies
	57	47, XXY (9.8)	35	12+4	19.14	1	AF: normal
	58	47, XXY (36.0)	33	12+6	21.3	1	AF: 48,XXYY
	59	47, XYY (10.4)	32	18+3	28.32	1	AF: normal	Live born, no congenital anomalies
	60	47, XXY (25.9)	38	14+2	20.58	1	AF: normal	Live born, no congenital anomalies
	61	47, XYY (18.9)	27	17+2	18.37	1	AF: normal	Live born, no congenital anomalies
	62	47, XYY (24.2)	27	16+5	20.31	1	AF: del Xp22.33-q28
