# Supplementary material for: Clinical experience of genome-wide non-invasive prenatal testing as a first-tier screening test in a cohort of 59,771 pregnancies
Source: PLoS One. 2025 Aug 18;20(8):e0329463. doi: 10.1371/journal.pone.0329463 (PMC12360580; doi:10.1371/journal.pone.0329463)
Supplement: S4 Table — (XLSX) [file pone.0329463.s004.xlsx]

## Sheet: Sheet1
	S4 Table.Rare autosomal aneuploidies detected by NIPT. NIPT: non-invasive prenatal test; MA: maternal age (years); GA: gestational age (weeks); BMI: body mass index; T: Trisomy; M: Monosomy; AF: amniotic fluid; CB: cord blood.
	Case	NIPT result	MA (y)	GA (w)	BMI	Fetus number	Diagnostic test result	Final GA (w)	Pregnancy outcome	Follow-up outcome
	1	T2	26	12+1	22.42	1	AF: normal	33+1	Live born, no congenital anomalies	False positive
	2	T2	29	16+1	20.99	1				Unknown
	3	T2	34	12+4	21.07	1	AF: 47,XN,+2[7]/46,XN[93]			Ture positive
	4	T3	20	25+1	20.23	1		40+4	Live born, no congenital anomalies	False positive
	5	T3	36	12+0	24.1	1	AF: normal	38+1	Live born, no congenital anomalies	False positive
	6	T3	29	31+1	24.18	1	CB: normal	36+5	Live born, no congenital anomalies	False positive
	7	T3	36	18+5	24.45	1		38+3	Live born, no congenital anomalies	False positive
	8	T3	33	17+1	25.72	1		38+3	Live born, no congenital anomalies	False positive
	9	T4	34	17+4	27.82	1		39+4	Live born, no congenital anomalies	False positive
	10	T5	35	14+2	17.4	1	AF: normal	39+6	Live born, no congenital anomalies	False positive
	11	T5	32	28+6	23.67	1	AF: normal	37+3	Live born, no congenital anomalies	False positive
	12	T5	26	18+6	29.94	1				Unknown
	13	T5	29	14+0	25.07	1	AF: normal	39+1	Live born, no congenital anomalies	False positive
	14	T5	29	17+2	18.44	1	AF: normal	39+3	Live born, no congenital anomalies	False positive
	15	T7	35	17+4	23.06	1		39+2	Live born, no congenital anomalies	False positive
	16	T7	27	20+1	18.23	1		40+2	Live born, no congenital anomalies	False positive
	17	T7	20	20+2	21.39	1		36+4	Live born, no congenital anomalies	False positive
	18	T7	27	13+6	18.01	1		40+4	Live born, no congenital anomalies	False positive
	19	T7	36	17+1	22.15	1	AF: normal			False positive
	20	T7	32	17+4	20.25	1	AF: normal	39+2	Live born, no congenital anomalies	False positive
	21	T7	36	17+2	20.02	1				Unknown
	22	T7+T20	30	16+1	20.74	1	AF: normal	39	Live born, no congenital anomalies	False positive
	23	T8	33	17+1	21.64	1		39+3	Live born, no congenital anomalies	False positive
	24	T8	31	13+6	20.11	1	AF: normal	39+1	Live born, no congenital anomalies	False positive
	25	T8	30	16+6	20.35	1		38	Live born, no congenital anomalies	False positive
	26	T8	31	17+3	23.13	1	AF: normal	39+3	Live born, no congenital anomalies	False positive
	27	T8	29	12+5	19.17	1	AF: 47,XN,+21[5]/46,XN[95]			False positive
	28	T8	32	15+5	20.46	1	AF: normal	41+1	Live born, no congenital anomalies	False positive
	29	T8	23	14+1	18.65	1	AF: normal	39+5	Live born, no congenital anomalies	False positive
	30	T8	41	25+5	28.11	1		33+6	Live born with congenital heart disease	Unknown
	31	T8	35	20+6	21.53	1				Unknown
	32	T8	25	23+4	25.47	1	AF: normal	39+5	Live born, no congenital anomalies	False positive
	33	T8	32	24+2	21.68	1				Unknown
	34	T9	30	12+2	22.93	1	AF: normal	32+2	Stillbirth	False positive
	35	T9	28	23+0	20.65	1	AF: normal	38+6	Live born, no congenital anomalies	False positive
	36	T9	21	25+3	22.96	1	CB: normal	33+4	Stillbirth	False positive
	37	T9	36	14+1	18.23	1		37+5	Live born, no congenital anomalies	False positive
	38	T9	28	17+6	19.4	1	AF: normal	39+4	Live born, no congenital anomalies	False positive
	39	T11	27	12+5	18.17	1	AF: normal	28+3	Stillbirth	False positive
	40	T12	27	12+0	17.76	1	AF: normal	36+5	Live born, no congenital anomalies	False positive
	41	M14	24	17+5	24.33	1	AF: normal	40+2	Live born, no congenital anomalies	False positive
	42	M14	28	18+2	21.73	1	AF: normal	39+5	Live born, no congenital anomalies	False positive
	43	M14	27	16+6	21.84	1				Unknown
	44	M14	32	18+0	23.7	1		38+3	Live born, no congenital anomalies	False positive
	45	T14	34	14+0	20.71	1	AF: normal			False positive
	46	T14	36	15+1	22.34	1	AF: normal			False positive
	47	T15	31	17+0	21.35	1	AF: normal	40+6	Live born, no congenital anomalies	False positive
	48	T15	32	22+0	21.05	1	AF: normal	34+0	Live born, no congenital anomalies	False positive
	49	T15	34	16+0	19.52	1		38+4	Live born with congenital anomalies	Unknown
	50	T16	24	18+0	16.94	1	AF: normal	39+4	Live born, no congenital anomalies	False positive
	51	T16	39	26+2	22.1	1		39+2	Live born, no congenital anomalies	False positive
	52	T20	34	13+0	19.95	1	AF: normal			False positive
	53	T20	42	18+1	19.91	1		41+2	Live born, no congenital anomalies	False positive
	54	T20	24	17+2	25.23	1	AF: normal			False positive
	55	T20	26	24+5	20.46	1				Unknown
	56	T20	27	17+1	20.35	1	AF: normal	36+0	Live born, no congenital anomalies	False positive
	57	T20	30	18+0	18.67	1	AF: normal			False positive
	58	T22	39	12+0	23.06	1		38+2	Live born, no congenital anomalies	False positive
	59	T22	33	18+4	28.56	1		38+1	Live born, no congenital anomalies	False positive
	60	T22	23	13+3	21.47	1				Unknown
	61	T22	27	17+0	16.97	1	AF: normal			False positive
