# Supplementary material for: Clinical experience of genome-wide non-invasive prenatal testing as a first-tier screening test in a cohort of 59,771 pregnancies
Source: PLoS One. 2025 Aug 18;20(8):e0329463. doi: 10.1371/journal.pone.0329463 (PMC12360580; doi:10.1371/journal.pone.0329463)
Supplement: S5 Table — (XLSX) [file pone.0329463.s005.xlsx]

## Sheet: Sheet1
	S5 Table. Copy number variations detected by NIPT. NIPT: non-invasive prenatal test; Mb: megabyte; MA: maternal age (years); GA: gestational age (weeks); BMI: body mass index; CMA: chromosomal microarray analysis; dup: duplication; del: deletion; AF: amniotic fluid; CVS: chorionic villus sampling; CB: cord blood; FT: fetal tissue; P/LP: pathogenic/likely pathogenic; VUS: variants of uncertain sig…
	Case	NIPT result	Size(Mb)	Chromosome disease syndrome indicated by NIPT	MA (y)	GA (w)	BMI	Fetus number	Diagnostic test of CNVs (CMA)	Classification of CNVs	Pregnancy outcome	Follow-up outcome
	1	del 2q14.3-q21.1	5.68		27	17+0	22.31	1	AF: del 2q14.3	VUS	Live born, no congenital anomalies	True positive
	2	del 2p24.2-p23.3	9		32	28+0	23.07	1			Live born, no congenital anomalies	Unknown
	3	dup 2p22.3-p22.1	7.51		28	17+3	22.11	1	AF: normal	-	Live born, no congenital anomalies	False positive
	4	dup 2q11.1-q12.1	8.02		24	23+0	21.16	1	AF: normal	-		False positive
	5	dup 2q12.2-q13	5.21		36	16+5	24.71	1	AF: normal	-	Live born, no congenital anomalies	False positive
	6	dup 2q12.2-q13	5.46		25	13+6	17.58	1	AF: dup 2q12.2-q13	VUS	Live born, no congenital anomalies	True positive
	7	dup 2q22.1-q22.3	5.25		29	13+0	20.54	1	AF: dup 2q22.1-q22.3	VUS	Live born, no congenital anomalies	True positive
	8	del 3p26.3-p26.1	5.94		34	12+5	19.99	1	CVS: del 3p26.3-p26.1	P/LP	Live born, no congenital anomalies	True positive
	9	del 4q13.1-q13.2	7.31		29	12+2	21.37	1				Unknown
	10	del 4q26-q27	7.13		33	12+0	18.93	1			Live born, no congenital anomalies	Unknown
	11	del 4q28.2-q28.3	5.67		26	17+0	21.91	1	AF: del 4q28.2-q28.3	VUS	Live born, no congenital anomalies	True positive
	12	del 4q32.2-q33	7.85		26	16+0	24.54	1				Unknown
	13	dup 4q12-q13.1	5.54		34	17+3	18.2	1	AF: normal	-	Live born, no congenital anomalies	False positive
	14	dup 4q12-q13.1	7.39		24	23+3	25.56	1	AF: normal	-		False positive
	15	dup 4q12-q13.1	5.55		26	12+5	23.76	1	AF: dup 8q22.3	VUS	Live born, no congenital anomalies	False positive
	16	dup 4q12-q13.1	5.5		25	16+0	22.37	1			Live born, no congenital anomalies	Unknown
	17	dup 4q12-q13.1	5.49		30	17+1	19.95	1			Live born, no congenital anomalies	Unknown
	18	dup 4q12-q13.1	5.53		29	20+4	22	1				Unknown
	19	dup 4q12-q13.1	5.44		36	16+4	17.18	1			Live born, no congenital anomalies	Unknown
	20	dup 4q12-q13.1	5.58		31	17+2	21.16	1			Live born, no congenital anomalies	Unknown
	21	dup 4q12-q13.1	5.82		32	19+4	21.07	1	AF: dup 4q12-q13.1	VUS	Live born, no congenital anomalies	True positive
	22	dup 4q12-q13.1	6.36		35	13+0	17.71	1	AF: dup 4q12-q13.1	VUS	Live born, no congenital anomalies	True positive
	23	dup 4q12-q13.1	5.58		27	13+2	25	1	AF: dup 4q12-q13.1	VUS	Live born, no congenital anomalies	True positive
	24	dup 5q34	5.37		32	17+0	23.03	1			Live born, no congenital anomalies	Unknown
	25	dup 6p24.3-p23	5.32		28	17+0	20.69	1	AF: dup 6p24.3-p23	VUS	Live born, no congenital anomalies	True positive
	26	dup 7p12.2-p11.2	7.21		33	17+0	22.58	1			Live born, no congenital anomalies	Unknown
	27	dup 7q11.21-q11.22	5.75		26	14+3	18.48	1	AF: normal	-		False positive
	28	dup 7q35-q36.1	5.8		36	12+2	21.86	1			Live born, no congenital anomalies	Unknown
	29	dup 8p23.2-p23.1	5.13		26	13+2	21.05	1			Live born, no congenital anomalies	Unknown
	30	del 8q24.21-q24.22	8.6		26	18+5	19.34	1	AF: del 8q24.21-q24.23	P/LP		True positive
	31	del 10q11.21-q11.23	7.09		25	17+1	22.04	1	AF: normal	-		False positive
	32	del 13q21.31-q21.32	6.2		38	12+0	24.76	1			Live born, no congenital anomalies	Unknown
	33	dup 13q14.11-q14.2	5.1		37	15+3	26.64	1	AF: normal	-	Live born, no congenital anomalies	False positive
	34	dup 13q14.3-q21.1	6.08		28	17+0	18.44	1	AF: normal	-	Live born, no congenital anomalies	False positive
	35	dup 13q21.2-q21.32	5.95		26	16+5	20.12	1	AF: normal	-	Live born, no congenital anomalies	False positive
	36	del 15q11.2-q13.3	9.43	Prader–Willi/Angelman syndromes	34	13+6	17.91	1				Unknown
	37	del 15q11.2-q13.3	9.11	Prader–Willi/Angelman syndromes	27	12+2	19.6	1	AF: normal	-	Live born, no congenital anomalies	False positive
	38	dup 15q11.2-q13.2	7.09		24	16+5	17.5	1	AF: normal	-	Live born, no congenital anomalies	False positive
	39	dup 15q12-q13.3	5.24		24	23+5	20.81	1	AF: normal	-	Live born, no congenital anomalies	False positive
	40	del 16p13.13-p12.3	6.96		24	13+5	16.2	1	AF: del 16p13.11-p12.3	VUS	Live born, no congenital anomalies	True positive
	41	del 16p13.12-p12.3	5.55		32	17+0	22.31	1	AF: del 16p13.11-p12.3	VUS	Live born with congenital anomalies	True positive
	42	dup 16q23.1-q23.3	5.17		34	14+1	20.86	1				Unknown
	43	del 18p11.32-p11.23	7.37	18p deletion syndrome	32	17+1	21.14	1	AF: dup 21q11.2-q22.3	P/LP		False positive
	44	del 20q12-q13.13	9.56		33	12+0	22.85	1	AF: normal	-	Live born, no congenital anomalies	False positive
	45	del 21q22.2-q22.3	5.14		32	19+1	29	1				Unknown
	46	dup 21q11.2-q21.1	5.12		33	18+0	21.62	1	AF: normal	-		False positive
	47	dup 21q21.1-q21.2	7.98		26	12+5	18.16	1			Live born, no congenital anomalies	Unknown
	48	dup 21q21.2-q21.3	6.18		34	16+1	21.02	1	AF: dup 21q21.2-q21.3	VUS	Live born, no congenital anomalies	True positive
	49	dup 1p34.3-p34.1	10.08		25	17+5	20.68	1			Live born, no congenital anomalies	Unknown
	50	dup 2q14.3-q22.1	13.68		26	17+4	21.27	1	AF: dup 2q14.3-q21.2	VUS	Live born, no congenital anomalies	True positive
	51	del 3q11.2-q13.31	19.97		28	13+1	20.98	1	FT: del 3p14.1-p13	P/LP		True positive
	52	del 5p15.33-p15.2	10.3	Cri-du-Chat syndrome	33	20+1	20.98	1	CB：normal	-	Live born, no congenital anomalies	False positive
	53	del 5p15.33-p15.2	10.63	Cri-du-Chat syndrome	31	16+5	21.33	1	AF: normal	-	Live born, no congenital anomalies	False positive
	54	del 5p15.33-p15.1	16.09	Cri-du-Chat syndrome	29	16+0	22.92	1	AF: normal	-	Live born, no congenital anomalies	False positive
	55	del 5p15.33-p15.1	16.63	Cri-du-Chat syndrome	33	17+5	19.14	1	AF: normal	-		False positive
	56	del 5p15.33-p15.2	12	Cri-du-Chat syndrome	25	17+1	26.44	1	AF: del 5p15.33-p15.2	P/LP		True positive
	57	del 7p14.3-p12.3	16.01		30	18+0	22.17	1	AF: normal	-		False positive
	58	dup 8p23.3-p22	13.03		26	14+5	18.75	1	AF: normal	-		False positive
	59	del 13q14.13-q21.2	14.19		29	17+2	19.69	1	AF: del 22q11.21	P/LP		False positive
	60	del 13q14.13-q21.2	14.12		30	17+0	21.84	1	AF: normal	-	Live born, no congenital anomalies	False positive
	61	del 15q21.2-q22.2	10.45		28	13+0	17.29	1	AF: del 15q21.2-q22.2	P/LP		True positive
	62	dup 17p13.1-p11.2	13.47		38	12+5	18.97	1			Live born, no congenital anomalies	Unknown
	63	del 18q22.1-q23	16.05		24	17+2	20.79	1	AF: del 18q22.1-q23	VUS		True positive
	64	del 18q21.32-q23; dup 18q11.2-q21.32	del 18q: 18.8; dup 18q: 38.1	18q deletion syndrome	24	17+3	18.76	1	AF: del 18q21.32-q23	P/LP	Stillbirth	True positive
	65	dup 18p11.32-p11.21	13.88		31	12+4	22.52	1				Unknown
	66	del 20q11.22-q13.12	12.02		27	17+0	18.87	1	AF: normal	-	Live born, no congenital anomalies	False positive
	67	del 20q11.23-q13.13	13.65		29	16+6	25.24	1	AF: normal	-	Live born, no congenital anomalies	False positive
	68	del 20q11.22-q13.13	17.38		30	12+4	22.07	1	AF: normal	-	Live born, no congenital anomalies	False positive
	69	del 1p36.33-p12	119.29	1p32-p31 deletion syndrome 1p36 deletion syndrome	28	17+3	19.14	1	AF: normal	-	Live born, no congenital anomalies	False positive
	70	dup 1q41-q44	25.73		35	12+1	23.38	1			Live born, no congenital anomalies	Unknown
	71	del 2p25.3-p22.1; del 10q22.2-q25.2; del 14q23.2-q32.11	del 2p: 40.2; del 10q: 36.6; del 14q: 26.6	10q22.3-q23.2 deletion syndrome	30	16+4	25.12	1				Unknown
	72	dup 3q13.31-q29	80.84	3q29 duplication syndrome	26	18+0	18.36	1	AF: del 2q37.3	P/LP		False positive
	73	del 4p16.3-p15.31	20.6	Wolf Hirschhorn syndrome	29	13+5	16.49	1	AF: del 4p16.3-p15.2	P/LP		True positive
	74	del 4q31.3-q35.2	35.82		29	12+2	20.27	1	AF: del 4q31.3-q35.1	P/LP		True positive
	75	del 4q32.3-q35.2	23.2		29	12+2	25.26	1				Unknown
	76	del 5p15.33-p14.1	25.05	Cri-du-Chat syndrome	29	17+0	25.92	1	AF: normal	-		False positive
	77	del 5p15.33-p13.3	30.41	Cri-du-Chat syndrome	29	17+3	19.31	1			Live born, no congenital anomalies	Unknown
	78	dup 5p15.33-p13.1; dup 11q14.3-q25	dup 5p: 36.89; dup 11q: 43.13		24	16+5	20.94	1	AF: del 5p15.33-p15.32	P/LP	Premature birth and stillbirth	False positive
	79	del 5q14.3-q31.2	52.83	5q14.3 deletion syndrome	28	17+2	17.23	1	AF: normal	-	Live born, no congenital anomalies	False positive
	80	del 5q14.3-q33.2	71.33		25	17+0	21.15	1	AF: normal	-	Live born, no congenital anomalies	False positive
	81	del 7q22.1-q31.33	27.75	7q deletion syndrome	31	22+1	22.07	1	AF: normal	-		False positive
	82	dup 8q22.2-q24.23	37.14		29	12+1	18.02	1	AF: normal	-	Live born, no congenital anomalies	False positive
	83	dup 9p24.3-p11.2	46.36		31	17+1	24.38	1			Live born, no congenital anomalies	Unknown
	84	dup 9p24.2-p11.2	44		30	14+1	18.4	1	AF: normal	-	Live born, no congenital anomalies	False positive
	85	dup 11q13.5-q25	59.35		27	17+0	18.22	1	AF: normal	-	Live born, no congenital anomalies	False positive
	86	dup 11q14.3-q25	40.96		33	17+0	26.68	1				Unknown
	87	dup 20p13-p11.21	21.24		26	18+2	21	1			Live born, no congenital anomalies	Unknown
	88	dup 20p13-p11.21	25.31		28	17+4	19.49	1	AF: normal	-	Live born, no congenital anomalies	False positive
	89	dup 20p13-p11.21	24.71		25	13+4	17.01	1	AF: normal	-	Live born, no congenital anomalies	False positive
	90	dup 20p13-p11.21	23		23	13+6	21.02	1			Live born, no congenital anomalies	Unknown
	91	del Xq21.1-q24	34.3		28	14+4	25.08	1	AF: normal	-	Live born, no congenital anomalies	False positive
